# Supplementary material for: Individual and Joint Associations Between Animal and Plant Protein Intakes with Impaired Fasting Glucose and Type 2 Diabetes in the Framingham Offspring Study
Source: Nutrients. 2024 Dec 28;17(1):83. doi: 10.3390/nu17010083 (PMC11723152; doi:10.3390/nu17010083)
Supplement: Supplementary file 1 [file nutrients-17-00083-s001.zip]

Archive with 1 entries (1 files):
- nutrients-3363941-supplementary.xlsx
