# Supplementary material for: Individual and Joint Associations Between Animal and Plant Protein Intakes with Impaired Fasting Glucose and Type 2 Diabetes in the Framingham Offspring Study
Source: Nutrients. 2024 Dec 28;17(1):83. doi: 10.3390/nu17010083 (PMC11723152; doi:10.3390/nu17010083)
Supplement: Supplementary file 1 [file nutrients-17-00083-s001.zip › nutrients-3363941-supplementary.xlsx]

## Sheet: Table S1
Men	Total			Animal			Plant				Women	Total			Animal			Plant
Activity	HR	95%CLs		HR	95%CLs		HR	95%CLs			Activity	HR	95% CLs		HR	95%CLs		HR	95% CLs
Low activity// Low protein	1.00 (Ref)			1.00 (Ref)			1.00 (Ref)				Low activity// Low protein	1.00 (Ref)			1.00 (Ref)			1.00 (Ref)
Low Activity// High Protein	0.784	0.543	1.132	0.76	0.54	1.069	0.952	0.657	1.38		Low Activity// High Protein	0.797	0.571	1.112	0.634	0.453	0.887	0.877	0.62	1.242
High Activity// Low Protein	0.787	0.51	1.215	0.819	0.561	1.194	0.83	0.564	1.222		High Activity// Low Protein	0.943	0.646	1.376	0.904	0.604	1.355	0.896	0.624	1.286
High Activity// High Protein	0.667	0.45	0.989	0.63	0.434	0.916	0.78	0.524	1.161		High Activity// High Protein	0.692	0.469	1.021	0.567	0.382	0.84	0.786	0.527	1.173
BMI	HR	95%CL		HR	95%CL		HR	95%CL			BMI	HR	95%CL		HR	95%CL		HR	95%CL
BMI≥ 28//Low Protein	1.00 (Ref)			1.00 (Ref)			1.00 (Ref)				BMI≥ 25//Low Protein	1.00 (Ref)			1.00 (Ref)			1.00 (Ref)
BMI≥ 28//High Protein	0.765	0.534	1.094	0.731	0.511	1.045	0.717	0.496	1.035		BMI≥ 25//High Protein	0.913	0.651	1.282	0.768	0.546	1.08	1.01	0.717	1.422
BMI< 28//Low Protein	0.686	0.469	1.004	0.734	0.522	1.032	0.606	0.433	0.85		BMI< 25//Low Protein	0.569	0.401	0.809	0.614	0.392	0.96	0.583	0.441	0.77
BMI< 28//High Protein	0.652	0.477	0.892	0.616	0.45	0.841	0.677	0.478	0.959		BMI< 25//High Protein	0.462	0.339	0.628	0.409	0.296	0.564	0.513	0.369	0.713
HEI	HR	95%CLs		HR	95%CLs		HR	95%CLs			HEI	HR	95%CLs		HR	95%CLs		HR	95%CLs
HEI<50//Low Protein	1.00 (Ref)			1.00 (Ref)			1.00 (Ref)				HEI<50//Low Protein
HEI<50//High Protein	0.703	0.499	0.991	0.724	0.53	0.991	0.892	0.636	1.25		HEI<50//High Protein	0.671	0.482	0.934	0.627	0.435	0.905	0.733	0.527	1.022
HEI≥50//Low Protein	0.701	0.482	1.02	0.785	0.564	1.092	0.776	0.56	1.076		HEI≥50//Low Protein	0.899	0.638	1.267	1.121	0.733	1.715	0.873	0.668	1.14
HEI≥50//High Protein	0.639	0.456	0.895	0.645	0.475	0.875	0.788	0.571	1.087		HEI≥50//High Protein	0.726	0.524	1.005	0.639	0.446	0.916	0.914	0.661	1.263
